# Supplementary material for: Genotypic diversity, antimicrobial resistance and biofilm-forming abilities of Campylobacter isolated from chicken in Central China
Source: Gut Pathog. 2017 Nov 9;9:62. doi: 10.1186/s13099-017-0209-6 (PMC5680748; doi:10.1186/s13099-017-0209-6)
Supplement: Supplementary file 1 — Additional file 1: Table S1. The details of each Campylobacter isolates. [file 13099_2017_209_MOESM1_ESM.xls]

## Sheet: Sheet1
Table S1. The details of each Campylobacter isolates.
STs	CCs	Alleles							Number of Isolates		Resistance profiles	Biofilm values (OD630)
		aspA	glnA	gltA	glyA	pgm	tkt	uncA	Market	Farm
ST7511	353	7	17	2	2	23	3	1		2	CipNorTetCetCez(2)	0.200, 0.213
ST7510	353	7	17	2	2	2	3	1	2	2	CipNorTetAmpCetCez(2), CipNorTetAmpCetCez(2)	0.208,0.225, 0.214, 0.225
ST7512	353	7	17	2	2	151	3	1	2	2	CipNorTetCetSulCez, CipNorTetCetSulCezEry, CipNorTetAmpCetCez, CipNorTetCetCez	0.515, 0.390, 1.156, 0.183
ST7199	443	24	17	2	2	23	3	3	4		CipNorTetAmpCetCez(2), CipNorTetCetCez(2)	0.314, 0.287, 0.211, 0.200
ST7481	UA	103	17	255	2	86	3	1	2		CipNorTetAmpCetCez(2)	0.405, 0.378
ST464	464	24	2	2	2	10	3	1	6(1s)	3	CipNorAmpCez(3),CipNorTetAmpCetCez, CipNorTetAmpCez(2), CipNorTetAmpSulCezEry(2), CipNorCez	0.395, 0.421, 0.386, 0.451, 0.268, 0.256, 0.514, 0.445, 0.102
ST2332	464	172	2	2	2	10	3	1	2	4(2a, 1s)	CipNorAmpCez(2),CipNorTetAmpCetCez(2), CipNorTetAmpSulCezEry(2)	0.342, 0.298, 0.378, 0.432, 0.502, 0.487
ST3140	464	33	2	2	2	10	3	1	2	1	CliNeoCipNorTetAmpCetSulCezEry, CliCipNorTetAmpCetSulCezEry, CipNorTetAmpCetCez	0.561,0.572, 0.281
ST2813	464	24	2	5	2	10	3	1		2	CipNorTetAmpCetCez(2)	0.241, 0.235
ST7473	464	24	526	2	82	10	3	1	2		CliCipNorTetAmpCetSulCez(2)	0.562, 0.568
ST7469	464	24	526	2	2	10	3	1	3(1s)		CipNorTetAmpCetSulCez, CipNorTetAmpCetSulCez, CliNeoCipNorTetAmpCetCez	0.358,0.223,0.303
ST7484	464	24	526	2	2	86	3	1	1		CipNorTetAmpCetSulCez	0.338
ST7268	464	7	2	358	2	188	3	1	2		NeoCipNorTetAmpCetCez(2)	0.306, 0.341
ST7453	52	33	176	30	10	10	3	6	2		CliNeoCipNorAmiTetAmpCetSulCez, CipNorTetAmpCetCez	0.641, 0.154
ST7482	464	33	176	30	2	10	3	1	2		CliCipNorTetAmpCetSulCez(2)	0.458, 0.520
ST1035	UA	7	2	5	10	10	37	1		3	CipNorTetCez(2), CipNorTetAmpCez	0.210, 0.198, 0.186
ST7574	443	24	17	5	15	23	3	12	2(1s)	2(1a)	CipNorTetAmpCetCez(2), CipNorTetAmpSulCezEry(2)	0.378, 0.432, 0.502, 0.487
ST7702	UA	7	2	5	2	13	304	26	1	1	CipNorTetAmpCetSulCez(2)	0.261, 0.258
ST2089	UA	7	112	5	2	13	1	26	2	1	CliCipNorTetAmpCetSulCez(2), CipNorTetAmpCetSulCez	0.599, 0.587, 0.221
ST5864	353	7	114	52	2	13	3	6	1	2	CipNorAmiTetAmpCetCez, CipNorTetAmpCetCez(2)	0.406, 0.234, 0.245
ST7485	UA	14	2	6	15	22	3	6	2		CliCipNorTetAmpCetCez(2)	0.426, 0.497
ST7455	UA	9	2	6	4	11	3	6	2		CipNorTetAmpCetCez(2)	0.306, 0.211
ST2842	353	9	2	5	2	11	3	6	3	2	CliCipNorTetAmpCetCez(2), CipNorTetAmpCetCez, CipNorTetAmpCetCez, CipNorAmpCetCez	0.319, 0.410, 0.478, 0.390, 0.287
ST2132	353	7	2	5	2	2	3	6	2	2	CipNorTetCetSulCez(2), CipNorTetSulCez(2)	0.429, 0.430, 0.345, 0.337
ST7465	607	33	2	5	173	11	3	6		2	CliNeoCipNorAmiAmpCetSulCezEry(2)	0.905, 0.720
ST4240	UA	67	4	5	68	11	3	6	1	2(1a)	CipNorTetCetCez, CipNorTetAmpCetCez, CipNorTetCetSulCez	0.315, 0.365, 0.409
ST7454	UA	67	4	5	68	86	3	6	2		CipNorTetCetCez(2)	0.258, 0.242
ST305	574	9	53	2	10	11	3	3		2(1s)	CipNorTetAmpCetSulCez(2)	0.300,0.368
ST2145	574	9	53	5	10	2	3	3		2	CipNorTetAmpCetSulCez(2)	0.366,0.477
ST7508	UA	9	114	5	10	151	3	3	2	1	NeoCipNorAmpCetCez(2), CipNorAmpCetCez	0.415, 0.407, 0.264
ST7466	354	8	10	2	2	11	253	6	2		CipNorTetAmpCetCez(2)	0.406, 0.214
ST354	354	8	10	2	2	11	12	6	2	2	CipNorTetAmpCez(2), CipNorTetAmpCetCez, CliNeoCipNorTetAmpCetSulCez	0.197, 0.220, 0.312, 0.571
ST113	460	24	30	2	2	11	3	6	2		CipNorCetSulCez(2)	0.475, 0.421
ST4260	460	55	21	2	71	4	37	3		4	CipNorTetAmpCetCez(2), CipNorTetAmpCez(2)	0.307, 0.341, 0.281, 0.280
ST4324	UA	24	2	288	72	22	405	6	2	1	CipNorTetAmpCetSulCez(2), CipNorTetAmpCetCez	0.452, 0.435, 0.228
ST1699	52	9	2	1	10	22	7	6	1		CipNorTetAmpCetCez	0.217
ST2382	UA	2	15	4	48	360	25	6	2	2	CipNorTetSulCez, CipNorTetAmpCez(2), CipNorTetCez	0.324,0.280, 0.276, 0.221
ST7456	UA	8	2	2	2	153	253	147	1		CliCipNorTetAmpCetCezEry	0.551
ST7464	464	14	2	2	2	153	3	3		3(1a)	CliCipNorAmpCetSulCez(3)	0.335, 0.541, 0.476
ST7483	UA	67	481	2	407	153	307	147	2		CipNorTetAmpCetSulCez(2)	0.367,0.369
ST7480	UA	67	21	2	10	153	253	147	3		CipNorTetAmpCetCezEry(2), CliCipNorTetAmpSulCez	0.411,0.485, 0.406
ST7540	UA	33	39	30	79	153	253	147	2	1	CliNeoCipNorAmiTetAmpCetSulCezEry(2), CipNorTetAmpCetSulCez(1)	0.652, 0.583, 0.369
ST7513	UA	33	2	30	79	153	253	147	2	1	CliNeoCipNorAmiTetAmpCetSulCezEry(2), CipNorTetCetSulCez	0.728,0.684, 0.212
ST7703	UA	33	112	5	79	153	304	26	2	1	CipNorTetAmpSulCez(2), CipNorTetAmpCez	0.505, 0.321, 0.201
ST7474	1150	7	110	30	140	188	164	79	2	7	CliCipNorTetCetCez(2), CipNorTetAmpCetCez(3), CipNorTetCetSulCez, CipNorTetCetCez(2), CliCipNorAmpCetCezEry	0.364,0.407, 0.235,0.269, 0.211, 0.346, 0.187,0.211 0.645
ST7471	1150	384	110	30	140	188	164	79	2		CipNorTetAmpCetCez(2)	0.421, 0.268
ST7543	1150	7	110	30	140	188	3	79	1	2	CipNorTetAmpCetCez(3)	0.270, 0.284, 0.267
ST7539	1150	7	110	30	140	188	1	79	1	1	CipNorTetAmpCetCez(2)	0.557, 0.254
ST7538	1150	103	110	30	140	188	1	79		2	CliCipNorAmiTetAmpCetCezEry, CliNeoCipNorAmiTetAmpCetCezEry	0.543, 0.448
ST1121	1150	103	110	30	140	188	164	79	2		CipNorTetAmpCetCez(2)	0.311,0.268
ST2637	1150	103	110	30	140	188	164	120	2		CliCipNorAmpCetSulCezEry, CipNorTetAmpCetCez	0.818,0.256
ST7477	1150	103	84	30	140	188	164	79	3		CipNorTetAmpCetCez(3)	0.521,0.284, 0.191
ST7704	UA	103	153	30	140	13	304	26	2	1	CipNorTetAmpCetSulCez(2), CipNorTetAmpCetCez	0.307,0.316, 0.256
ST7542	828	33	39	30	79	112	3	17	2	1	CipNorTetAmpCetCez, CipNorAmiTetAmpCetCez, CliCipNorAmiTetAmpSulCezEry	0287, 0.502,0.567,
ST7541	828	33	39	30	79	113	3	17	1	2(1s)	CipNorAmiTetAmpCetCez, CliNeoCipNorAmiTetAmpCetSulCezEry(2)	0.381, 0.477, 0.487
ST2503	828	33	39	30	82	113	3	17	2(1s)	3	CliNeoCipNorTetAmpCetSulCezEry(2), CliCipNorAmiTetAmpCetCezEry(2), CipNorTetAmpCetSulCez	0.617,0.592, 0.419, 0.456, 0.349
ST7461	828	32	39	30	82	113	3	17	2		CipNorCetCez, CliNeoCipNorAmpCetCez	0.261,0.348
ST7472	828	32	39	30	82	169	12	17	2	1	CipNorTetAmpCetCez(3)	0.430, 0.380, 0.341
ST615	21	7	1	1	3	2	1	5	1	1	CipNorTetCetCez(2)	0.174, 0.187
ST21	21	2	1	1	3	2	1	5	3	1	CipNorTetCetCez(2), CipNorAmpTetCetCez(2)	0.205, 0.231, 0.267, 0.245
ST760	21	2	1	52	3	2	100	5	2		NeoCipNorTetAmpCetSulCez(2)	0.423, 0.468
ST7491	48	2	4	1	2	23	1	5		2	CipNorTetCetCez(2)	0.117, 0.164
ST1534	677	10	22	31	108	120	76	52	2		CipNorTetAmpCetCez(2)	0.241, 0.259
ST2356	677	10	81	10	99	120	76	52	2		CipNorTetCetCez(2)	0.193, 0.280
ST7509	45	4	7	10	4	151	7	1	1	1	CipNorTetAmpCetCez(2)	0.148, 0.176
ST137	45	4	7	10	4	42	7	1	2		CipNorTetCetCez, CipNorTetAmpCetCez	0.541, 0.241
ST7462	45	4	7	10	4	1	7	421		2	NeoCipNorTetCetCez(2)	0.209, 0.274
ST7470	UA	8	364	292	64	126	34	421	1	1	CipNorTetCetCez(2)	0.177, 0.204
ST7463	UA	8	364	292	54	126	34	421	2	1	CipNorTetCetCez(2), CipNorTetAmpCetCez	0.211, 0.251, 0.280
ST7478	UA	363	500	292	48	485	24	147	2	2	CliNeoCipNorTetAmpCetSulCez(2), CliCipNorTetAmpCetSulCezEry (2)	0.377, 0.482, 0.451, 0.531
ST7476	UA	37	476	4	28	682	25	147	2	1	CipNorTetAmpCetCez(3)	0.304, 0.276, 0.210
ST727	573	1	28	4	28	11	34	12	2		CliCipNorTetAmpCetSulCez, CipNorTetCetCez	0.341, 0.256
The numbers of strains isolated from soils (marked with “S”) or aerosols (marked with “A”) were listed in bracket.
